# Supplementary material for: PCK1 Downregulation Promotes TXNRD1 Expression and Hepatoma Cell Growth via the Nrf2/Keap1 Pathway
Source: Front Oncol. 2018 Dec 17;8:611. doi: 10.3389/fonc.2018.00611 (PMC6304441; doi:10.3389/fonc.2018.00611)
Supplement: Supplementary file 7 [file Table_1.XLSX]

## Sheet: Sheet1
Tab S1 Primer sequences
Sub-clone primers	Sequence (5'-3')
PCK1
Sense	CGCGGATCCACCATGGGCCCTCCTCAGCTGCAAAACGGCC
Antisense	CCCAAGCTTCTACATCTGGCTTATTCTTTGCTTCAAG
Real-time PCR primers
TXNRD1
Sense	ACACAAAGCTTCAGCATGTCA
Antisense	CAATTCCGAGAGCGTTCC
β-actin
Sense	AGGCCAACCGCGAGAAGATGACC
Antisense	GAAGTCCAGGGCGACGTAGCAC
sgRNA primers
PCK1-sg
Sense	CACCGGCTGAAGAAGTATGACAAC
Antisense	AAACGTTGTCATACTTCTTCAGCC
TA cloning primers
PCK1-seq
Sense	AACCTGTGGATCTCCCTTC
Antisense	CAAATCAATGTTCCGCTCA

## Sheet: Sheet2
qPCR1148	02-27-18	GCCTGGAGCGGATGGA	human p27 (CDKN1B) Fwd 2	NM_004064.4
qPCR1149	02-27-18	CCTCTAGGGGTTTGTGATTCTG	human p27 (CDKN1B) Rev 2
qPCR804	11-02-15	TGCTAAAGCTGTGGGACAGG	Human Rb1 qPCR Fwd		180
qPCR805	11-02-15	GCGCACGCCAATAAAGACAT	Human Rb1 qPCR Rev
qPCR282	05-06-11	GAAACTCTGAAGCCGACCAG	human cdk4 Fwd		213
qPCR283	05-06-11	AGGCAGAGATTCGCTTGTGT	human cdk4 Rev
qPCR1134	02-23-18	GAAGCGGAAGGTGAAGGACA	Human CDK9 qPCR Fwd 1	NM_001261.3
qPCR1135	02-23-18	CGCGGTGGTGCCAAGTA	Human CDK9 qPCR Rev 1
qPCR1138	02-23-18	GCCCGCTACCTTTCATTCC	Human MCM2 qPCR Fwd 1	NM_004526.3
qPCR1139	02-23-18	TGATCTGACGAGCCTTATCCA	Human MCM2 qPCR Rev 1
qPCR1140	02-23-18	CTCCAGCGGTGTAAACCTGC	Human PCNA qPCR Fwd 1	NM_002592.2
qPCR1141	02-23-18	CGTTATCTTCGGCCCTTAGTGT	Human PCNA qPCR Rev 1
qPCR1142	02-23-18	GAAATGTAGCCCAGCACAGC	Human CDC25C qPCR Fwd 1	NM_001790.4
qPCR1143	02-23-18	TCTTCTGCCTGGTCTTCTCCTA	Human CDC25C qPCR Rev 1
NT1164	01-17-18	TGCAGAAGTATGTAGAGCAATTCAAGAGATTGCTCTACATACTTCTGCTTTTTTC	pll3.7-human AMPKa1 shRNA F2, ORF 1315nt
NT1165	01-17-18	TCGAGAAAAAAGCAGAAGTATGTAGAGCAATCTCTTGAATTGCTCTACATACTTCTGCA	pll3.7-human AMPKa1 shRNA R2
NT1166	01-17-18	TGCTTGATGCACACATGAATTTCAAGAGAATTCATGTGTGCATCAAGCTTTTTTC	pll3.7-human AMPKa1 shRNA F3, ORF 522nt
NT1167	01-17-18	TCGAGAAAAAAGCTTGATGCACACATGAATTCTCTTGAAATTCATGTGTGCATCAAGCA	pll3.7-human AMPKa1 shRNA R3
